# Supplementary material for: Association between Birth Characteristics and Cardiovascular Autonomic Function at Mid-Life
Source: PLoS One. 2016 Aug 23;11(8):e0161604. doi: 10.1371/journal.pone.0161604 (PMC4994955; doi:10.1371/journal.pone.0161604)
Supplement: S1 File — (ZIP) [file pone.0161604.s001.zip]

Archive with 18 entries (18 files):
- BRS_sit_females_transformation_effect.jpg
- BRS_sit_males_transformation_effect.jpg
- BRS_stand_females_transformation_effect.jpg
- BRS_stand_males_transformation_effect.jpg
- Heart rate, sit_females_transformation_effect.jpg
- Heart rate, sit_males_transformation_effect.jpg
- Heart rate, stand_females_transformation_effect.jpg
- Heart rate, stand_males_transformation_effect.jpg
- LF_HF_sit_females_transformation_effect.jpg
- LF_HF_sit_males_transformation_effect.jpg
- LF_HF_stand_females_transformation_effect.jpg
- LF_HF_stand_males_transformation_effect.jpg
- rMSSD_RRi^3_sit_females_transformation_effect.jpg
- rMSSD_RRi^3_sit_males_transformation_effect.jpg
- rMSSD_sit_females_transformation_effect.jpg
- rMSSD_sit_males_transformation_effect.jpg
- rMSSD_stand_females_transformation_effect.jpg
- rMSSD_stand_males_transformation_effect.jpg
